# Supplementary material for: Anatomical Features of the Sacroiliac Joint and Machine Learning-Based Classification of Disease Types
Source: Diagnostics (Basel). 2026 Feb 26;16(5):687. doi: 10.3390/diagnostics16050687 (PMC12984261; doi:10.3390/diagnostics16050687)
Supplement: Supplementary file 1 [file diagnostics-16-00687-s001.zip]

Archive with 1 entries (1 files):
- diagnostics-4117548-supplementary.pdf
